# Supplementary material for: Assessing the Appropriateness of Formulations on the WHO Model List of Essential Medicines for Children: Development of a Paediatric Quality Target Product Profile Tool
Source: Pharmaceutics. 2022 Feb 22;14(3):473. doi: 10.3390/pharmaceutics14030473 (PMC8950931; doi:10.3390/pharmaceutics14030473)
Supplement: Supplementary file 1 [file pharmaceutics-14-00473-s001.zip]

Archive with 2 entries (2 files):
- pharmaceutics-1557362--supplementary.pdf
- pQTPP tool master blank Dec 2021.xlsx
